# Supplementary material for: A simple equation to estimate body fat percentage in children with overweightness or obesity: a retrospective study
Source: PeerJ. 2017 Apr 27;5:e3238. doi: 10.7717/peerj.3238 (PMC5410155; doi:10.7717/peerj.3238)
Supplement: Supplemental Information 2 [file peerj-05-3238-s002.xlsx]

## Sheet: Sheet1
Fat_%	FMI	Male gender	Age_years	BMI	Group
45.4	12.974	0	14.7	28.577	1
42	11.7165	1	13.73	27.8964	1
27.4	6.42369	1	11.6	23.4441	1
54.9	17.35	0	11.22	31.6028	1
46.3	11.6916	0	10.81	25.2519	1
42.1	9.75812	0	8.83	23.1784	1
36.4	9.51568	1	13.75	26.142	1
53.1	18.0323	0	12.99	33.9592	1
50.8	12.8289	0	9.25	25.2536	1
54.1	17.7887	1	14.46	32.8812	1
55.1	14.0361	1	10.76	25.4738	1
48.8	13.1249	0	16.72	26.8953	1
53.4	18.7232	0	12.05	35.0621	1
34.5	8.05916	1	12.15	23.3599	1
47.4	12.9168	0	9.38	27.2506	1
34	6.54744	0	7.69	19.2572	1
31.5	7.94299	1	13.48	25.2158	1
42.7	10.6719	1	11.09	24.9927	1
21	4.72273	1	12.52	22.4892	1
44.8	10.36	0	10.13	23.119	1
44.6	13.5148	0	14.55	30.3021	1
40.5	9.68356	1	10.38	23.91	1
54.2	14.8751	0	13.81	27.4449	1
42.3	11.5163	0	10.64	27.2253	1
44	10.4858	1	9.97	23.8313	1
52.2	15.9136	0	16.86	30.4857	1
37.4	10.0197	1	12.64	26.7907	1
52	16.91	0	12.36	32.5163	1
41.2	11.7797	1	14.27	28.5916	1
38.4	9.14286	1	8.39	23.8095	1
43.9	13.7007	1	6.48	31.209	1
38	9.03952	1	5.6	23.7882	1
37.5	8.70353	1	8.73	23.2094	1
54.2	19.45	0	13.77	35.8881	1
46.8	11.8786	0	10.64	25.3817	1
41.8	10.183	0	6.08	24.3613	1
42.3	13.0552	1	13.31	30.8634	1
50.2	16.1311	1	13.44	32.1336	1
52.6	16.0362	0	11.78	30.4871	1
45.2	12.3947	1	11.11	27.4219	1
31.5	7.66035	1	10.3	24.3186	1
55.9	17.8089	1	9.01	31.8585	1
13.6	2.27533	1	12.74	16.7304	1
40.3	10.4585	1	4.35	25.9516	1
25.2	7.07435	1	15.56	28.0728	1
45.3	10.9654	1	7.78	24.2062	1
40.6	11.8632	1	12.93	29.2196	1
47.8	11.2205	0	9.43	23.4739	1
44.9	11.725	1	11.36	26.1136	1
55.2	15.2428	0	11.73	27.6137	1
47.4	14.093	1	9.57	29.7322	1
42.1	9.26179	1	7.73	21.9995	1
45.1	12.8895	1	17.43	28.5797	1
52.3	15.2388	0	11.4	29.1372	1
31	5.86921	0	16	18.933	1
43.5	12.15	1	7.95	27.929	1
45.4	12.42	0	9.88	27.3671	1
40.9	11.7391	1	8.33	28.7018	1
48.4	12.6824	1	12.71	26.2034	1
30.7	6.53948	1	6.43	21.3013	1
49.6	14.1641	1	13.06	28.5566	1
47.8	13.0785	0	12.92	27.3608	1
51.5	13.6776	0	12.41	26.5584	1
38.1	9.15483	1	9.73	24.0284	1
41.1	9.13223	0	8.54	22.2195	1
28.2	5.55791	0	11.48	19.7089	1
47.5	11.9585	1	6.75	25.1757	1
8.8	1.73775	1	15.9	19.7472	1
15.9	2.69473	1	7	16.948	1
43.2	11.4092	0	11.58	26.4103	1
40.7	9.88	1	6.6	24.285	1
50.4	14.37	0	7.33	28.5121	1
42.4	10.772	0	6.23	25.4056	1
39	10.6278	1	15.02	27.2509	1
48.1	12.7381	1	11.47	26.4826	1
40.8	10.3007	0	11.32	25.2468	1
29.5	6.17096	1	13.3	20.9185	1
44.5	10.76	0	9.14	24.1719	1
50	16.66	0	11.54	33.314	1
24.5	6.71597	1	14.58	27.4121	1
41.2	11.6289	1	13.09	28.2254	1
25.9	5.58589	0	11.26	21.5671	1
42.3	14.8913	1	15.39	35.2039	1
21.2	3.89517	1	12.5	18.3734	1
48.7	12.7809	1	15.04	26.2442	1
44.9	12.2895	1	11.9	27.3708	1
47	13.649	1	14.55	29.0405	1
33	8.96008	1	15.65	27.1518	1
47.4	12.8245	1	9.48	27.0559	1
47.7	12.4905	1	11.47	26.1855	1
47.7	12.3877	1	14.33	25.97	1
50.2	13.9507	0	9.21	27.7902	1
52.3	19.7832	0	12.77	37.8265	1
49.8	14.2863	0	13.88	28.6873	1
45	10.7673	1	9.34	23.9274	1
46.6	13.9674	1	13.42	29.973	1
45.3	11.4093	0	10.8	25.1861	1
46.5	14.2257	1	15.36	30.5928	1
43.5	13.8882	1	13.49	31.9269	1
45.1	13.5346	1	15.25	30.0101	1
47.8	12.7528	1	11.75	26.6795	1
50	14.5853	0	10.43	29.1706	1
37.8	10.2381	1	12.97	27.0849	1
48.5	13.7464	1	6.76	28.3432	1
45.9	11.765	0	10.11	25.6318	1
43.2	10.5889	0	8	24.5114	1
50.1	13.4385	0	7.75	26.8234	1
42.4	11.2728	1	7.92	26.5869	1
46.7	12.7695	0	12.18	27.3438	1
44.6	12.0728	0	10.27	27.069	1
42.6	10.3858	0	10.96	24.3798	1
43.4	10.4365	0	10.49	24.0473	1
49.5	13.4111	1	10.85	27.0931	1
46.9	12.5692	0	11.45	26.7999	1
37.2	8.76739	1	9.19	23.5683	1
49	13.0881	1	13.17	26.7105	1
50.2	14.0214	0	12.69	27.931	1
47.1	10.647	0	8.5	22.6051	1
46.8	12.8513	1	10.47	27.4601	1
36.9	8.92319	0	11.63	24.1821	1
41.9	10.3563	1	7.04	24.7168	1
35	9.79912	1	13.73	27.9975	1
42	13.2997	1	17.18	31.666	1
45.9	12.3982	1	11.95	27.0114	1
47.4	14.0776	0	13.98	29.6997	1
51.9	13.4056	1	12.86	25.8297	1
46.2	14.6977	0	12.79	31.8132	1
45.6	16.4299	1	14.79	36.0306	1
24	4.05	0	14.87	16.8919	1
47.5	12.8511	1	7.54	27.055	1
40.4	12.5553	1	14.32	31.0774	1
46.4	12.8026	0	14.49	27.5917	1
42.4	10.6503	0	10.92	25.1185	1
57.3	16.6171	1	9.8	29.0002	1
41.5	9.34445	1	9.06	22.5167	1
47	12.0971	1	10.74	25.7385	1
50.7	13.7575	0	14.57	27.135	1
44	11.4998	0	5.61	26.136	1
49.2	17.2921	1	11.31	35.1465	1
25.5	5.98892	1	13.17	23.486	1
43.5	9.55649	1	11.41	21.969	1
46.7	12.197	1	14.32	26.1179	1
49.4	13.1096	1	6.83	26.5376	1
48.8	11.58	0	6.07	23.7201	1
44.3	9.92775	0	7.46	22.4103	1
46.5	12.1769	0	15.63	26.1869	1
42.2	9.4615	0	9.6	22.4206	1
48.2	13.9036	0	14.76	28.8456	1
56.2	17.8904	1	9.35	31.8335	1
25.1	6.36702	1	15.15	25.3666	1
36.1	8.59718	1	14.6	23.8149	1
50.1	15.5918	0	13.45	31.1214	1
45.9	11.6189	1	12.53	25.3134	1
58	18.5897	0	10	32.0513	1
40.4	9.42726	1	6.76	23.3348	1
42.5	10.52	0	8.79	24.7462	1
42.4	10.2149	0	15.06	24.0918	1
42	10.2536	0	9.33	24.4133	1
44.5	10.2795	0	8.16	23.0999	1
33	6.53947	0	10.02	19.8166	1
44.4	13.7248	0	12.43	30.9116	1
53.9	14.2475	0	9.36	26.4332	1
44.8	12.4973	0	14.34	27.8957	1
40	10.868	1	16.18	27.1699	1
44.6	10.3288	0	10.25	23.1588	1
45.8	15.9026	1	11.47	34.7217	1
45.5	15.7926	1	12.49	34.709	1
40.9	9.58635	1	8.91	23.4385	1
40.7	10.3759	1	11.21	25.4936	1
38.8	9.30677	1	11.06	23.9865	1
56.7	19.9272	0	13.45	35.1449	1
42.7	9.74603	0	6.56	22.8244	1
44.4	11.3456	1	9.43	25.5532	1
36.2	10.2257	1	10.16	28.2477	1
42.5	10.6414	1	12.63	25.0386	1
45.5	10.3877	0	11.23	22.83	1
38	9.10724	1	13.23	23.9664	1
40.7	10.5839	0	10.11	26.0047	1
42	10.6427	0	9.33	25.3397	1
42.5	11.1543	0	14.21	26.2455	1
52.8	21.2274	0	14.28	40.2034	1
44.7	10.7932	0	8.96	24.1458	1
40.6	8.7748	0	16.84	21.6128	1
53.7	16.6808	1	9.34	31.063	1
54.4	16.4879	0	11.71	30.3086	1
26.1	6.80322	1	13.67	26.066	1
60.6	26.386	0	13.52	43.5413	1
50	12.1212	0	13.67	24.2424	1
30.6	5.96158	0	11.8	19.4823	1
37	8.62	1	9.89	23.2843	1
54.4	15.427	0	13.3	28.3585	1
35.4	8.45365	1	13.47	23.8804	1
39.4	9.77318	0	12.93	24.805	1
27.5	4.9236	0	9.56	17.904	1
39.6	8.93279	1	5.24	22.5575	1
48.4	14.8463	1	12.53	30.6741	1
44.5	12.1297	0	7.27	27.2577	1
39.8	9.53723	1	11.6	23.9629	1
39.8	9.43958	1	11.56	23.7175	1
42.8	11.2929	0	11.83	26.3852	1
40.8	10.19	1	11.16	24.9815	1
43.3	12.0449	1	14.44	27.8172	1
47.4	15.3288	0	14.6	32.3392	1
36.3	9.46318	0	5.87	26.0694	1
44.9	12.1456	0	14.39	27.0503	1
38.5	9.24302	1	12.64	24.0078	1
47.5	12.5253	0	9.76	26.369	1
39.5	10.1236	1	11.25	25.6295	1
30.8	6.38984	1	10.05	20.7462	0
26.1	4.64	0	10.4	17.7778	0
49.5	18.5684	0	14.46	37.512	0
49.3	14.9582	1	14.17	30.3412	0
37.3	9.78902	0	7.92	26.244	0
44.3	12.1461	1	12.8	27.4179	0
46.6	11.5009	0	7.27	24.6801	0
41.4	10.7999	0	10.72	26.0867	0
45.4	11.5448	0	9.09	25.4291	0
34.3	7.14114	0	5.94	20.8196	0
22.5	4.3779	0	12.59	19.4573	0
32.7	6.5218	0	8.52	19.9443	0
52.8	14.6152	0	12.1	27.6804	0
46.8	13.6049	1	12.14	29.0702	0
39.8	10.4392	1	10.2	26.2292	0
29.8	5.36386	0	13.4	17.9995	0
45.4	10.9277	1	6.35	24.0697	0
47.2	10.858	0	16.3	23.0043	0
47.7	13.0319	1	10.21	27.3206	0
35.8	8.18506	1	7.21	22.8633	0
46.5	15.1708	1	15.29	32.6254	0
44.8	11.2349	0	9.91	25.0779	0
44.3	11.2154	0	15.09	25.3169	0
40.9	9.6601	1	6.36	23.6188	0
36.3	8.29213	0	6.19	22.8433	0
46.3	13.0563	1	13.67	28.1993	0
54	15.3221	0	8.5	28.3742	0
45	12.6109	1	11.54	28.0243	0
43.8	9.60749	0	6.94	21.9349	0
42.7	12.0194	1	16.57	28.1486	0
50.7	13.4424	0	8.97	26.5137	0
43.1	12.3264	1	13.73	28.5996	0
45.3	12.8737	1	11.51	28.4188	0
48.5	14.1544	0	13.69	29.1843	0
31.2	7.78997	1	15.16	24.9679	0
45	12.5283	1	15.55	27.8407	0
46.6	12.1975	0	11.75	26.1749	0
43.5	11.8347	1	16.45	27.2062	0
46	11.4652	0	8.3	24.9243	0
7.5	1.03	1	8.09	13.7353	0
51.4	15.0147	0	11.04	29.2114	0
49.6	12.4088	1	14.1	25.0178	0
44.6	10.5059	1	8.61	23.5559	0
41.1	11.2225	1	13.99	27.3055	0
48.8	13.3434	0	7.43	27.343	0
54.7	18.604	1	12.36	34.011	0
44.3	10.3876	0	8.9	23.4483	0
55.8	19.051	0	12.06	34.1415	0
44.5	11.18	1	9.47	25.1235	0
44.6	10.6299	0	6.42	23.8339	0
54.2	17.2894	1	10.55	31.8992	0
34.7	9.49143	1	14.31	27.3528	0
40.8	10.7784	1	9.29	26.4177	0
38.1	9.56492	1	8.75	25.1048	0
42.8	11.92	0	14.63	27.848	0
45.3	11.21	1	8.52	24.7462	0
36.4	7.65419	1	10.41	21.028	0
47.1	13.7676	1	10.17	29.2307	0
47.8	13.6548	1	9.81	28.5665	0
46	13.066	1	12.36	28.4043	0
35.7	8.07757	1	10.36	22.6263	0
47.9	13.2065	1	11.97	27.5709	0
28.7	7.65543	1	15.2	26.674	0
20.3	4.68185	1	12.03	23.0633	0
50.9	14.4734	0	9.39	28.4351	0
44.5	12.3201	1	13.51	27.6857	0
54.2	19.0816	0	14.28	35.206	0
44.6	10.6295	0	8.46	23.833	0
39.4	11.583	1	15.06	29.3984	0
44	12.3033	1	11.14	27.962	0
48.4	12.6871	1	7.89	26.213	0
54.1	17.6053	0	7.91	32.5421	0
21.5	4.25176	1	16.37	19.7756	0
49.8	14.7085	0	11.5	29.5352	0
37	7.76764	0	11.89	20.9936	0
40.5	10.1033	1	10.81	24.9465	0
48	17.5625	1	15.41	36.5885	0
35.6	9.94295	1	14.58	27.9296	0
45.7	12.9615	1	12.05	28.362	0
47.1	11.5025	0	11.67	24.4215	0
40.2	9.78059	1	13.3	24.3298	0
44.8	12.7083	1	9.43	28.3668	0
40.7	11.5151	1	12.91	28.2927	0
38.2	9.66436	1	6.62	25.2994	0
37.4	10.0755	1	11.88	26.9399	0
39.6	9.2	0	11.28	23.2446	0
43.1	11.3825	0	12.37	26.4094	0
45.4	11.6597	1	12.16	25.6821	0
52	14.8773	0	4.94	28.6102	0
48.9	12.7425	1	10.63	26.0584	0
38.3	10.4874	1	17.53	27.3822	0
40	9.78752	0	8.62	24.4688	0
48.9	12.1274	0	9.59	24.8005	0
35.6	7.57641	1	6.33	21.282	0
45.6	14.434	1	15.29	31.6535	0
46.2	11.7312	0	11.06	25.3921	0
36.6	9.7	1	11.72	26.511	0
45.7	10.4836	0	8	22.94	0
47.2	14.8423	0	13.36	31.4455	0
28.2	7.01819	1	11.23	24.8872	0
49.8	13.4	1	8.11	26.9013	0
42.9	11.2968	1	14.34	26.3329	0
29.2	7.38	0	12.31	25.2588	0
55.3	21.8181	0	12.68	39.4542	0
21.4	7.1545	1	8.5	33.4322	0
45.1	12.371	0	9.61	27.4301	0
48.5	19.9435	1	13.44	41.1205	0
51.5	16.41	0	13.21	31.873	0
55.3	18.655	1	9.86	33.7342	0
52.4	16.7948	0	16.18	32.0512	0
49.7	13.2183	0	13.64	26.5961	0
35.3	6.84861	0	17.98	19.4012	0
47.9	11.6236	0	10.89	24.2664	0
31	7.1605	1	8.24	23.0984	0
44.5	12.6162	1	10.41	28.3511	0
53	15.9213	1	12.43	30.0402	0
37	7.47274	0	11.2	20.1966	0
44.7	13.1677	0	14.55	29.4579	0
38.4	9.56166	1	9.17	24.9002	0
35.8	9.30471	1	11.54	25.9908	0
38.2	8.74759	0	8.22	22.8994	0
42.2	10.1417	0	13.01	24.0325	0
46.3	14.4003	1	13.81	31.1021	0
35.6	8.63337	0	6.74	24.251	0
22.3	5.27084	1	13.88	23.636	0
46.2	14.2299	1	13.57	30.8007	0
41.8	9.21303	0	5	22.0407	0
36.6	8.36468	1	9.51	22.8543	0
46.9	15.6387	1	13.75	33.3447	0
39.2	8.50453	1	10.09	21.6952	0
46.2	11.2827	0	6.86	24.4215	0
51.2	16.7441	0	14.02	32.7033	0
54.1	17.0288	1	10.7	31.4766	0
19	4.56945	1	14.86	24.0497	0
47.5	14.2875	0	15.57	30.0789	0
47.9	13.0046	0	14.81	27.1495	0
43.5	11.4165	1	12.16	26.2448	0
50.1	14.4654	0	11.68	28.873	0
47.9	15.5682	1	13.23	32.5014	0
45.8	11.3921	0	14.71	24.8736	0
53.1	16.9709	0	12.32	31.9602	0
42.7	13.0612	1	12.98	30.5882	0
42.7	11.3903	0	9.4	26.6751	0
53.9	19.7233	1	13.61	36.5925	0
51.5	15.1561	0	5.06	29.4293	0
46.9	13.3271	0	11.33	28.416	0
48.7	15.8822	1	11.98	32.6124	0
53.7	16.7987	1	13.91	31.2824	0
47.5	12.8939	0	10.73	27.145	0
45.7	10.0826	0	10.02	22.0626	0
30.7	7.16369	1	15.62	23.3345	0
34.6	8.15883	1	13.36	23.5804	0
49.3	16.5459	1	12.03	33.5616	0
47.2	12.355	0	10.87	26.1758	0
48.3	12.9246	1	11.23	26.7591	0
46.3	13.8949	1	13.35	30.0105	0
50.7	14.6711	1	12.37	28.9371	0
36	9.90741	1	14.78	27.5206	0
48	11.2841	1	7.58	23.5086	0
38.9	8.14436	0	9.35	20.9367	0
39.9	9.21425	1	14	23.0934	0
39.3	8.84561	1	6.33	22.5079	0
45.6	11.2366	0	9.23	24.6417	0
39.8	9.33352	0	10.24	23.4511	0
50	14.661	1	11.53	29.322	0
51.8	14.5647	0	13.87	28.1172	0
36.7	8.21178	0	3.71	22.3754	0
34.3	7.27924	0	6.46	21.2223	0
40.2	10.5451	0	12.97	26.2317	0
51.8	14.9095	0	9.68	28.7829	0
42.4	11.6493	1	14.73	27.4747	0
45.2	12.0185	1	11.64	26.5897	0
52.6	13.7954	1	11.43	26.2269	0
39.3	9.41767	1	11.03	23.9635	0
46.6	14.5806	0	12	31.2889	0
53	18.6302	0	11.55	35.1513	0
43.5	14.1717	1	15.78	32.5786	0
27.2	5.68376	1	6.25	20.8962	0
40.6	10.5938	0	11.83	26.093	0
45.2	12.1697	1	7.77	26.924	0
30.8	5.78	0	8.24	18.7719	0
44.5	10.9909	0	9.35	24.6987	0
41.7	10.3973	1	9.13	24.9335	0
49	16.4824	1	15.12	33.6376	0
37.3	8.47803	1	12.04	22.7293	0
45.8	11.0748	0	10.76	24.1808	0
43.6	11.1037	1	7.9	25.4671	0
38.8	9.15409	1	14.22	23.593	0
40.3	9.29284	1	11.42	23.0592	0
49.5	15.2754	1	13.59	30.8594	0
41.1	8.06161	0	8.1	19.6146	0
59	21.8169	0	14.95	36.9778	0
46.2	10.6322	0	7.7	23.0135	0
27.4	6.5332	1	15.01	23.8438	0
31.4	5.91667	0	10.2	18.8429	0
48.3	11.7024	0	10.5	24.2286	0
45.8	12.3666	0	16.04	27.0013	0
54	16.9395	1	9.53	31.3695	0
39.8	9.77982	0	9.97	24.5724	0
40.3	10.932	1	14.05	27.1264	0
41.6	10.0271	0	13.43	24.1035	0
53.3	20.7684	0	13.08	38.9651	0
37	7.2691	0	10.45	19.6462	0
40.3	10.9011	1	12.41	27.0499	0
45.3	11.5625	1	9.3	25.5243	0
49.4	12.0681	1	7.47	24.4294	0
48.5	13.0711	0	12.96	26.9506	0
43.3	10.8325	0	12	25.0173	0
